# Supplementary material for: Interaction of N‐acetyl‐l‐glutamate kinase with the PII signal transducer in the non‐photosynthetic alga Polytomella parva: Co‐evolution towards a hetero‐oligomeric enzyme
Source: FEBS J. 2019 Jul 26;287(3):465–82. doi: 10.1111/febs.14989 (PMC7027753; doi:10.1111/febs.14989)
Supplement: Supplementary file 1 — Table S1. List of identified metabolites by LC‐MS normalized to 1 mg of algal cell dry weight including standard deviation (SD) of three biological replicates for Polytomella parva (under nitrogen excess and limiting conditions) and Chlamydomonas reinhardtii (under nitrogen‐rich conditions). [file FEBS-287-465-s001.zip]

Archive with 1 entries (1 files):
- febs14989-sup-0001-TableS1.pdf
